# Supplementary material for: Descriptive Analysis of Adverse Events Reported for New Multiple Myeloma Medications Using FDA Adverse Event Reporting System (FAERS) Databases from 2015 to 2022
Source: Pharmaceuticals (Basel). 2024 Jun 21;17(7):815. doi: 10.3390/ph17070815 (PMC11279559; doi:10.3390/ph17070815)
Supplement: Supplementary file 1 [file pharmaceuticals-17-00815-s001.zip]

Archive with 1 entries (1 files):
- pharmaceuticals-3025375-supplementary.pdf
